# Supplementary material for: NKp44 and NKp30 splice variant profiles in decidua and tumor tissues: a comparative viewpoint
Source: Oncotarget. 2016 Sep 27;7(43):70912–23. doi: 10.18632/oncotarget.12292 (PMC5342598; doi:10.18632/oncotarget.12292)
Supplement: Supplementary file 2 [file oncotarget-07-70912-s002.xlsx]

## Sheet: Sheet1
PCNA mRNA expression in STN vs PST:
					PCNA
	Cancer Type	Paires n	Tissue Type		Expression	S.D	Direction	p value	ratio
							PST/STN
Breast
	BRCA	113	STN		1049.33	292.738	▲	2.21995e-24	2.4234
			PST		2542.95	1227.27
Lung
	LUAD	58	STN		897.092	212.322	▲	3.55811e-08	2.36383
			PST		2120.58	1463.06
	LUSC	21	STN		986.121	302.857	▲	1.95728e-06	3.37918
			PST		3332.28	1737.24
Cervical/Uterine
	CESC	3	STN		889.711	155.779	▲	0.17436	7.80956
			PST		6948.25	3458.05
	UCEC	22	STN		864.225	174.55	▲	2.02569e-07	2.94486
			PST		2545.02	1061.89
Kidney
	KICH	25	STN		1103	301.577	▲	0.542937	1.10968
			PST		1223.97	891.982
	KIRC	72	STN		1079.42	297.948	▲	0.00203624	1.18935
			PST		1283.81	509.039
	KIRP	32	STN		920.454	191.748	▲	0.00265228	1.50028
			PST		1380.94	772.697
Gastrointestinal tract
	ESCA	11	STN		836.004	453.717	▲	0.00569685	2.65485
			PST		2219.46	1048.7
	STAD	32	STN		1375.91	730.315	▲	7.81841e-06	2.38183
			PST		3277.17	1830.32
	COAD	39	STN		1874.75	549.727	▲	2.3148e-09	2.33608
			PST		4379.57	1906.18
	READ	10	STN		2034.77	689.818	▲	0.0399086	1.7162
			PST		3492.07	1111.99
Gastrointestinal tract accessory organs
	PAAD	4	STN		1105.3	206.103	▲	0.737502	1.10626
			PST		1222.75	395.189
	CHOL	9	STN		752.193	132.668	▲	0.00769709	2.19612
			PST		1651.91	581.672
	LIHC	50	STN		915.815	266.616	▲	2.54712e-08	1.90397
			PST		1743.68	924.741
