# Supplementary material for: NKp44 and NKp30 splice variant profiles in decidua and tumor tissues: a comparative viewpoint
Source: Oncotarget. 2016 Sep 27;7(43):70912–23. doi: 10.18632/oncotarget.12292 (PMC5342598; doi:10.18632/oncotarget.12292)
Supplement: Supplementary file 3 [file oncotarget-07-70912-s003.xlsx]

## Sheet: Sheet1
Specimen	Gender	Race	Ethnicity	Age at Diagnosis	Histology	Grade	General Stage	NKp44 profile	NKp30 profile
1004513	Female	Caucasian	Non-Spanish	66	Adenocarcinoma, NOS	Moderately Differentiated	Regional by Direct Extension	NKp44-2/-3	NKp30a/b
1004532	Female	Caucasian	Non-Spanish	70	Adenocarcinoma with mixed subtypes	Well Differentiated	Localized	NKp44-1dominant	NKp30a/b
1004816	Female	Hispanic Caucasian	Puerto Rican	70	Adenocarcinoma, NOS	Moderately Differentiated	Regional to Both Direct Extension and Lymph Nodes	NKp44-1dominant	NKp30c
1004821	Female	Caucasian	Non-Spanish	67	Adenocarcinoma, NOS	Moderately Differentiated	Localized	NKp44-2/-3	NKp30a/b
1004861	Female	Caucasian	Non-Spanish	72	Squamous cell carcinoma, NOS	Poorly Differentiated	Localized	NKp44-2/-3	NKp30a/b
1005229	Male	Caucasian	Non-Spanish	83	Squamous cell carcinoma, NOS	Poorly Differentiated	Localized	NEGATIVE	NKp30a/b
1004820	Male	Caucasian	Non-Spanish	60	Adenocarcinoma, NOS	Poorly Differentiated	Localized	NEGATIVE	NKp30a/b
1004832	Female	Caucasian	Non-Spanish	64	Squamous cell carcinoma, large cell, nonkeratinizing, NOS	Moderately Differentiated	Localized	NKp44-1dominant	NKp30a/b
1004710	Male	Caucasian	Non-Spanish	68	Adenocarcinoma, NOS	Poorly Differentiated	Localized	NKp44-1dominant	NKp30a/b
1004590	Male	Caucasian	Non-Spanish	55	Papillary squamous cell carcinoma	Moderately Differentiated	Localized	NKp44-1dominant	NKp30a/b
1004800	Female	Caucasian	Non-Spanish	68	Squamous cell carcinoma, NOS	Poorly Differentiated	Localized	NKp44-1dominant	NKp30c
1004397	Female	African American	Non-Spanish	65	Squamous cell carcinoma, NOS	Poorly Differentiated	Regional to Both Direct Extension and Lymph Nodes	NKp44-1dominant	NKp30a/b
1004609	Male	Caucasian	Non-Spanish	70	Squamous cell carcinoma, NOS	Not Determined; N/A; Unknown Primaries, etc.	Localized	NKp44-1dominant	NKp30c
1004718	Male	Caucasian	Non-Spanish	66	Adenocarcinoma, NOS	Poorly Differentiated	Regional to Both Direct Extension and Lymph Nodes	NKp44-1dominant	NKp30a/b
1005571	Female	Caucasian	Non-Spanish	72	Adenocarcinoma, NOS	Poorly Differentiated	Regional to Both Direct Extension and Lymph Nodes	NEGATIVE	NKp30c
1004807	Male	Caucasian	Non-Spanish	81	Adenocarcinoma, NOS	Poorly Differentiated	Regional by Direct Extension	NKp44-2/-3	NKp30c
1004760	Male	Caucasian	Non-Spanish	78	Squamous cell carcinoma, NOS	Moderately Differentiated	Localized	NKp44-1dominant	NKp30c
1004894	Male	Caucasian	Non-Spanish	76	Squamous cell carcinoma, NOS	Poorly Differentiated	Localized	NKp44-1dominant	NKp30c
